# Supplementary material for: An ROR1 bi-specific T-cell engager provides effective targeting and cytotoxicity against a range of solid tumors
Source: Oncoimmunology. 2017 May 17;6(7):e1326437. doi: 10.1080/2162402X.2017.1326437 (PMC5543882; doi:10.1080/2162402X.2017.1326437)
Supplement: Supplementary_materials.zip [file koni-06-07-1326437-s001.zip]

Archive with 5 entries (5 files):
- Supplementary figure 1.pdf
- Supplementary figure 1-3.pptx
- Supplementary figure 2.pdf
- Supplementary figure 3.pdf
- Supplementary legend.docx
